# Supplementary material for: Montmorillonite Catalyzed Synthesis of Novel Steroid Dimers
Source: Molecules. 2023 Oct 13;28(20):7068. doi: 10.3390/molecules28207068 (PMC10609449; doi:10.3390/molecules28207068)
Supplement: Supplementary file 1 [file molecules-28-07068-s001.zip]

Archive with 1 entries (1 files):
- molecules-2662968-supplementary.pdf
